# Supplementary material for: Combining lipidomics and machine learning to identify lipid biomarkers for nonsyndromic cleft lip with palate
Source: JCI Insight. 2025 May 8;10(9):e186629. doi: 10.1172/jci.insight.186629 (PMC12128965; doi:10.1172/jci.insight.186629)
Supplement: Supporting data values [file jciinsight-10-186629-s133.xlsx]

## Sheet: Fig. 1B
Control	nsCLP
71606740	83602540
101522900	121092800
90472570	151268400
144550100	95123620
73114610	97980900
103157000	166987400
60823940	59852040
92840540	144975300
85361610	112206500
85584730	125816200
105952000	149752300
131602700	129306700
153532400	151542200
66104970	115208300
89474190	184786100
176424700	169488000
94474910	152576600
76208310	88441820
119512900	218813000
154613000	214130800
137292900	147841400
123551200	145892100
133511200	113769600
173373400	131199600
124868900	156423900
113212000	106468700
110875700	422452300
103857300	187215600
157327000	111628300
115829000	134155200

## Sheet: Fig. 1C
Control	nsCLP
36476000	6865038
25660900	6199450
14797810	13321280
34993130	11538890
52447060	6694485
21810620	13511750
36726460	8094201
57183750	16780320
31747470	14865720
35330040	23033160
64886940	29434550
48163970	9859533
31559450	50160060
34883830	7452370
20811640	11187260
37631600	16370440
53862110	13426890
46913890	14706230
25141720	18523170
36800470	12043980
65740460	35154180
28414230	15269970
22627060	33623760
34990480	11253520
19302370	41364820
34127540	31962560
38048130	11470650
38119000	14864940
29367370	16663390
39769200	8971429

## Sheet: Fig. 1D
Control	nsCLP
6262920000	5964968000
7113458000	5301090000
5359435000	5542998000
5246759000	5155092000
5699313000	6246602000
8512882000	5853315000
6705648000	5732793000
6832452000	7035417000
7138970000	5533210000
6917761000	6449049000
6761984000	5876527000
7217209000	5674230000
5467785000	5684763000
6565791000	5077267000
5542103000	7416581000
6695684000	6517581000
6180710000	6862541000
6324620000	5322688000
6934579000	5206819000
6846082000	4785845000
5633147000	7768834000
7358093000	6866158000
7595539000	6349176000
6389363000	5623834000
6664429000	6253652000
6035697000	5778078000
6707984000	6953470000
8364898000	6516781000
6141821000	6680818000
7261289000	6487879000

## Sheet: Fig. 1E
Control	nsCLP
165902100	101593300
187270300	305653400
197019600	214909500
199860300	82099880
221416000	207932200
238186300	99834290
148713700	115385300
193390100	246132600
194452200	216613000
247495500	272845400
262411200	198357600
325719100	161159500
172797600	199276100
197437300	244364200
241055900	250225500
274098800	207095700
206760500	235823100
397123700	198742300
261982000	244497600
327331200	182377800
274156600	273171100
267484400	187485600
287893700	132804900
288338900	144025200
231705100	197965100
254720200	176417800
247639900	238112600
244495000	141366900
166168900	205528300
271470000	172257800

## Sheet: Fig. 1F
Control	nsCLP
18266890000	7463734000
15297750000	7559117000
12549490000	10903780000
18305690000	11274490000
21468570000	5960132000
14120060000	11804320000
18840750000	7549865000
25374190000	14470800000
18747420000	11507030000
19425180000	16199010000
24320790000	17157500000
23139060000	7329129000
17040560000	22892310000
18725890000	7176908000
12783140000	10134560000
19718140000	11809540000
22630200000	10542070000
20910130000	10623260000
16156220000	11993390000
20287450000	9515569000
25300170000	18796310000
19040960000	11964380000
20695950000	17048680000
18955170000	9351163000
13341050000	21890830000
18947040000	18145060000
19652720000	12012820000
18714490000	11831360000
18327330000	12212030000
21344310000	8414671000

## Sheet: Fig. 1G
Control	nsCLP
373479600	400356800
292255500	379432000
442925900	418037500
385353700	321267600
319031800	366352400
198316600	371850800
320890500	350571800
372979400	336793500
356427700	362174100
384893800	395907100
330107400	326449800
376289800	387490100
383536600	348422000
390555200	378191400
350844400	361793300
320920400	339930700
342864000	360704500
323437900	405659500
340298900	314101200
317663300	422031600
304702800	289229700
365710000	345114100
328362500	453018200
164083000	450339600
393684000	385525500
384232700	393749800
339808000	373423100
281336600	399487900
389880600	339500900
354347000	386570500

## Sheet: Fig. 1H
name	P-value	Fold change
M722T578_NEG	0.999215	0.999808
M808T685_POS	0.99877	0.999675
M931T1407_POS	0.997561	0.999687
M655T880_POS	0.993083	0.994452
M635T973_NEG	0.992765	0.999239
M837T1332_POS	0.992541	1.00184
M853T663_NEG	0.991354	1.00082
M730T657_POS	0.991243	0.99941
M823T1302_POS	0.9904	0.997841
M757T710_POS	0.990147	1.00048
M923T1133_POS	0.987969	0.997208
M760T888_POS	0.986523	0.99877
M917T1331_NEG	0.983343	0.997983
M859T1233_POS	0.981323	0.997718
M816T647_NEG	0.980848	0.999049
M963T1474_POS	0.980265	0.995404
M741T677_POS	0.97991	1.00203
M595T862_POS	0.978843	1.00197
M281T410_NEG	0.978692	1.00482
M1498T686_NEG	0.976421	0.995768
M853T1404_POS	0.975526	1.0051
M919T1422_POS	0.974964	0.993332
M637T973_POS	0.974773	0.997658
M737T1046_POS	0.973961	1.01036
M1011T1413_POS	0.972666	0.995539
M707T895_POS	0.971709	0.982802
M873T1252_POS	0.971422	0.997861
M835T1293_POS	0.971033	1.00596
M797T1301_POS	0.970645	1.0095
M705T587_POS	0.9694	0.991903
M809T1268_POS	0.968726	1.01113
M621T869_POS	0.965791	0.996394
M771T729_NEG	0.965392	1.00163
M746T528_NEG	0.964473	0.991386
M550T189_POS	0.963747	0.997163
M963T1500_POS	0.963131	0.990418
M745T716_NEG	0.959917	1.0024
M830T812_POS	0.958939	0.992921
M883T740_NEG	0.957753	1.0046
M494T145_POS	0.957753	0.994326
M961T1474_POS	0.9577	0.989575
M819T862_NEG	0.954549	1.00352
M554T664_NEG	0.954341	1.00584
M895T804_NEG	0.953919	1.0048
M800T812_POS	0.953634	0.995896
M971T776_POS	0.953538	0.992833
M825T599_NEG	0.953117	0.994805
M927T1335_POS	0.952512	1.0067
M759T670_POS	0.950619	0.999144
M809T1290_POS	0.948875	0.982434
M837T741_POS	0.945625	0.991899
M842T749_NEG	0.944626	0.99217
M831T729_NEG	0.943861	0.997594
M797T737_POS	0.942393	0.994912
M811T858_POS	0.941993	1.00704
M865T706_NEG	0.941943	0.989958
M478T203_NEG	0.941281	1.00637
M779T625_POS	0.941076	0.993478
M719T624_POS	0.935082	0.98448
M758T722_POS	0.934695	0.996207
M709T1052_NEG	0.933482	1.00919
M837T689_NEG	0.933356	1.00628
M783T625_POS	0.932779	1.00715
M791T1143_POS	0.931795	1.0234
M825T748_POS	0.931109	1.00649
M947T1111_POS	0.930382	0.984928
M856T1252_POS	0.929749	1.0052
M855T690_NEG	0.929222	0.991941
M765T680_NEG	0.927326	0.993303
M761T716_POS	0.925447	1.00328
M653T898_NEG	0.924477	1.00899
M891T1381_POS	0.921698	1.01652
M641T917_POS	0.92138	0.98377
M783T804_POS	0.920567	1.00806
M829T613_POS	0.919915	0.993385
M340T109_POS	0.91955	0.983215
M776T712_NEG	0.919192	1.00544
M919T1376_NEG	0.918995	0.992084
M1266T752_NEG	0.917405	1.01307
M901T1349_POS	0.916677	1.01426
M883T759_NEG	0.916654	0.98667
M855T911_POS	0.91638	1.02864
M920T1027_1_POS	0.915584	0.977136
M822T812_POS	0.913119	0.992671
M873T1291_POS	0.911096	0.978345
M819T1220_POS	0.909728	1.03291
M741T735_POS	0.907909	0.987557
M901T1243_NEG	0.907902	0.989827
M865T1381_POS	0.905899	1.02032
M847T1168_POS	0.904177	0.978461
M851T1359_POS	0.902937	1.01395
M971T1384_NEG	0.902641	1.01249
M814T834_POS	0.902638	0.992656
M925T1292_POS	0.902611	0.985676
M871T1180_POS	0.902562	0.984684
M949T1168_POS	0.902424	0.986597
M897T1194_POS	0.901889	1.02048
M733T763_POS	0.894894	1.01476
M884T605_1_POS	0.893919	0.988745
M759T734_POS	0.893895	0.993182
M841T1066_POS	0.893886	1.02091
M456T361_POS	0.892317	0.98741
M841T689_NEG	0.891771	0.990751
M639T1000_POS	0.886908	0.984246
M743T669_NEG	0.886559	1.01116
M839T744_NEG	0.886255	0.989959
M855T646_POS	0.885777	0.990145
M853T861_POS	0.885671	1.0174
M639T849_POS	0.885398	0.973088
M800T839_POS	0.88274	1.03458
M795T777_NEG	0.88202	0.975119
M797T1287_POS	0.87993	1.04929
M772T603_NEG	0.878934	0.988705
M843T1156_POS	0.878351	1.03159
M712T997_NEG	0.877856	1.01379
M863T1333_POS	0.877412	0.978144
M506T161_POS	0.875972	0.987381
M781T839_NEG	0.875498	0.986697
M841T737_NEG	0.874896	0.98866
M923T1231_POS	0.87427	0.984824
M827T601_POS	0.870707	0.983728
M883T776_NEG	0.870692	0.988829
M871T1196_POS	0.870196	1.02056
M825T1358_POS	0.868443	0.9669
M927T1293_POS	0.867359	0.980285
M817T1144_POS	0.867272	1.05073
M681T891_POS	0.865426	0.893935
M808T583_NEG	0.862317	0.956346
M859T740_POS	0.860096	0.985547
M870T808_NEG	0.859179	1.01737
M937T1501_POS	0.858766	0.961441
M955T1350_POS	0.856841	1.01683
M903T1301_NEG	0.856124	0.983226
M864T662_POS	0.855064	0.987591
M860T1359_POS	0.855057	0.985778
M881T662_POS	0.854646	0.987436
M827T772_1_POS	0.853222	1.04769
M785T705_POS	0.852517	0.974195
M811T686_NEG	0.850718	1.01217
M538T145_NEG	0.850637	1.02135
M834T597_NEG	0.850293	0.983534
M783T660_POS	0.850054	1.00546
M780T723_POS	0.8487	0.988258
M813T740_POS	0.84682	1.01515
M681T973_NEG	0.846058	0.98456
M709T952_POS	0.84539	0.898926
M645T412_2_POS	0.844589	0.944262
M777T765_NEG	0.843222	1.02495
M925T1314_POS	0.838449	0.975252
M941T1072_POS	0.837894	1.03742
M844T812_NEG	0.836066	0.987371
M667T934_NEG	0.835346	0.986352
M746T585_NEG	0.834461	0.991187
M831T1180_POS	0.834229	0.95314
M719T740_POS	0.831109	0.988205
M857T743_NEG	0.830782	1.01525
M804T696_NEG	0.829495	0.926599
M1003T1514_POS	0.829177	1.0322
M314T91_POS	0.828636	1.03498
M887T1385_POS	0.827537	0.96955
M715T687_NEG	0.826652	1.02341
M859T654_POS	0.826556	0.97453
M807T1203_POS	0.826351	1.06185
M683T952_POS	0.824194	0.854221
M830T1243_POS	0.822924	0.977501
M965T1525_POS	0.822561	1.04874
M781T667_POS	0.822326	0.990591
M827T625_NEG	0.821981	1.01651
M929T1397_POS	0.821494	0.969573
M832T729_NEG	0.821255	1.00807
M927T1351_POS	0.819559	1.02356
M884T1319_POS	0.81418	1.02462
M869T816_NEG	0.811615	0.985873
M839T1381_POS	0.808757	1.057
M773T699_POS	0.806599	0.984331
M951T1231_POS	0.805706	0.978316
M769T759_NEG	0.805512	0.973607
M502T177_NEG	0.804606	0.925686
M915T1340_POS	0.803842	0.970922
M769T712_POS	0.800882	1.03019
M823T1320_POS	0.80044	1.05838
M767T1177_POS	0.799957	0.841265
M778T734_NEG	0.798368	0.970404
M661T779_POS	0.797895	1.03397
M869T1155_POS	0.796344	0.956155
M779T827_NEG	0.795899	0.978205
M740T681_POS	0.795866	1.01741
M716T1043_POS	0.792512	1.11956
M861T1243_POS	0.792479	1.05992
M891T781_POS	0.79205	1.02601
M858T802_NEG	0.791625	0.973141
M833T691_POS	0.790718	0.979019
M733T663_POS	0.789151	1.08046
M813T762_POS	0.787212	0.977302
M759T779_POS	0.786335	1.03464
M819T1168_POS	0.786087	0.939593
M825T576_NEG	0.785893	1.03783
M857T1168_POS	0.785188	0.962009
M897T1231_POS	0.784582	1.03555
M625T961_POS	0.784094	0.972184
M845T1130_POS	0.781261	1.0442
M649T1011_NEG	0.777553	0.982926
M787T730_POS	0.777442	0.993866
M1059T1501_POS	0.775554	0.945496
M835T1276_POS	0.775209	0.949287
M703T528_POS	0.775085	1.05254
M716T1015_POS	0.77407	1.12286
M953T1284_POS	0.773872	0.97179
M797T555_POS	0.77346	1.02489
M833T774_NEG	0.77237	1.01729
M805T824_NEG	0.772323	0.975496
M757T626_POS	0.77155	1.02486
M755T665_POS	0.771441	0.956815
M779T1152_POS	0.769242	1.08124
M850T868_POS	0.768755	1.02948
M983T1376_POS	0.768417	0.965029
M805T715_NEG	0.767726	1.01439
M873T1168_NEG	0.764625	0.965691
M843T1043_POS	0.763724	1.07122
M869T797_NEG	0.760983	1.02223
M899T1312_POS	0.760286	0.956416
M834T779_POS	0.760273	0.988038
M797T743_NEG	0.75936	1.02345
M805T663_POS	0.758559	1.0115
M685T1012_POS	0.758332	0.842706
M927T1249_NEG	0.758264	0.970839
M773T774_NEG	0.75696	1.02064
M729T552_POS	0.753865	0.962317
M803T694_NEG	0.753503	1.10192
M875T1311_POS	0.752838	1.01406
M664T541_POS	0.752717	1.04909
M837T1300_POS	0.752652	1.1041
M836T646_NEG	0.749694	0.963752
M991T1525_POS	0.748293	1.07436
M826T808_POS	0.745985	0.964137
M854T727_NEG	0.744885	1.02675
M884T840_NEG	0.744465	1.02239
M639T861_NEG	0.743575	1.02213
M609T899_POS	0.743359	0.9738
M945T1109_POS	0.7427	0.945384
M839T743_POS	0.740303	1.04268
M711T1015_POS	0.737954	0.864472
M819T1185_POS	0.736176	0.921069
M657T949_POS	0.735407	0.767631
M793T1194_POS	0.733043	1.08196
M685T893_NEG	0.732853	0.975823
M767T687_POS	0.732052	0.97916
M767T681_POS	0.730977	0.973589
M635T747_POS	0.730698	0.961145
M759T693_POS	0.729512	1.01782
M803T599_POS	0.728144	0.963441
M811T1331_POS	0.727199	1.10578
M865T1047_POS	0.726476	0.945594
M1073T1501_POS	0.726428	0.928549
M880T1195_POS	0.72517	1.05921
M851T613_NEG	0.725039	0.978029
M838T785_POS	0.724804	0.967984
M945T1378_NEG	0.72442	0.978594
M717T688_POS	0.722028	1.03123
M817T1103_POS	0.721417	1.07367
M757T612_POS	0.719138	1.03031
M783T643_POS	0.717271	0.964742
M845T1220_POS	0.715788	0.915356
M623T934_POS	0.714449	0.976379
M1043T1526_POS	0.713223	0.94576
M836T597_POS	0.712055	0.967379
M841T755_NEG	0.711143	0.980441
M727T588_POS	0.71093	1.07447
M989T1501_POS	0.710209	0.925089
M828T758_POS	0.70998	1.05547
M757T653_POS	0.70971	0.964144
M665T796_POS	0.707479	1.03699
M886T902_NEG	0.70738	0.974052
M764T625_NEG	0.705266	0.980259
M771T800_NEG	0.705075	1.03612
M860T860_NEG	0.704697	0.956241
M811T719_POS	0.703997	1.01801
M929T1369_POS	0.703854	1.03859
M876T881_NEG	0.702271	0.954331
M855T718_NEG	0.700845	1.02025
M773T800_POS	0.700513	1.055
M921T1148_POS	0.699618	0.945691
M316T96_POS	0.695598	1.1031
M781T600_POS	0.695464	0.959302
M781T577_POS	0.695435	0.943652
M751T746_NEG	0.694455	0.968884
M869T772_NEG	0.69145	0.958144
M875T1340_POS	0.689497	1.11562
M676T512_POS	0.689495	1.10211
M783T1267_POS	0.688534	1.14935
M1005T1536_POS	0.68776	1.09749
M811T871_POS	0.684876	0.969196
M516T146_POS	0.682875	0.944525
M777T656_NEG	0.682369	1.06852
M823T740_POS	0.678447	0.972092
M732T713_POS	0.676896	0.977392
M774T656_NEG	0.67658	1.02424
M793T691_POS	0.672034	0.971094
M1071T1548_POS	0.671779	0.922158
M717T692_POS	0.670627	0.959022
M637T796_POS	0.67056	0.951138
M878T1133_POS	0.670305	0.89201
M789T1069_POS	0.669748	1.09844
M858T551_NEG	0.669239	0.942761
M872T866_NEG	0.667487	1.03782
M919T1070_POS	0.667102	0.92617
M782T688_NEG	0.666037	1.03664
M801T625_NEG	0.66601	1.04751
M864T704_NEG	0.665867	0.967498
M799T765_POS	0.665685	0.95126
M905T1240_POS	0.664981	0.959977
M765T699_NEG	0.664833	0.944288
M895T813_NEG	0.664774	0.972179
M795T1232_POS	0.664551	1.15032
M804T593_POS	0.663349	0.938942
M699T930_NEG	0.662118	1.03181
M832T560_NEG	0.661693	1.08676
M783T725_POS	0.660433	0.966505
M785T684_POS	0.66021	1.03018
M816T751_NEG	0.659147	1.0335
M793T1166_POS	0.659038	1.16085
M665T1051_POS	0.657642	0.968029
M812T779_POS	0.65644	1.02486
M828T658_NEG	0.65568	1.02298
M923T1487_POS	0.655546	1.08748
M651T955_POS	0.654037	1.06196
M933T1439_POS	0.652898	1.07081
M818T698_NEG	0.651286	0.97307
M791T687_NEG	0.649888	0.951478
M721T788_POS	0.649861	1.054
M804T669_NEG	0.64985	1.01464
M876T801_NEG	0.64674	0.973529
M895T1133_POS	0.645735	0.882658
M734T736_POS	0.645301	0.941308
M767T659_NEG	0.644641	0.969561
M867T1134_POS	0.644183	0.934394
M651T1011_POS	0.643969	0.972426
M1001T1290_POS	0.641151	0.918416
M921T1169_POS	0.641093	1.06893
M979T1337_POS	0.639216	0.945676
M719T710_NEG	0.634226	0.965536
M862T661_NEG	0.632429	0.958136
M751T1053_POS	0.631732	1.22741
M847T1243_POS	0.631055	0.954202
M691T676_POS	0.630256	1.12971
M1017T1525_POS	0.630022	0.890574
M821T1240_POS	0.628748	0.9062
M480T202_POS	0.628666	0.961769
M741T740_POS	0.625804	0.970944
M943T1343_POS	0.625614	1.04624
M921T1076_POS	0.62499	0.834524
M799T897_POS	0.62497	0.964466
M886T1366_POS	0.624366	1.04426
M819T1102_POS	0.623375	1.11833
M789T775_POS	0.623173	0.972741
M779T710_NEG	0.622237	0.976673
M827T658_NEG	0.620603	1.02546
M659T732_POS	0.620141	1.0758
M806T733_NEG	0.618659	1.07803
M955T1376_POS	0.616362	0.931331
M985T1442_POS	0.616125	0.933483
M695T956_NEG	0.616017	1.07162
M861T1294_POS	0.613414	0.935126
M859T1027_POS	0.612854	0.932227
M807T1223_POS	0.611496	0.878298
M780T710_NEG	0.611177	0.975583
M771T761_POS	0.611113	0.944795
M833T665_POS	0.610566	1.0829
M622T849_POS	0.60922	0.892824
M830T780_NEG	0.608729	0.973887
M790T743_NEG	0.607219	0.961228
M667T917_POS	0.606417	0.902068
M773T553_NEG	0.605466	0.933831
M665T869_NEG	0.604485	1.04332
M574T167_POS	0.603133	1.04113
M987T1442_POS	0.601645	0.928281
M791T718_NEG	0.600699	0.954915
M677T1004_POS	0.600615	0.949059
M810T639_NEG	0.599984	0.911177
M789T814_1_POS	0.599821	1.211
M743T693_POS	0.599374	1.05684
M851T914_POS	0.597466	0.950997
M693T944_NEG	0.596641	0.957407
M813T933_POS	0.595327	0.958282
M828T868_POS	0.594395	1.05949
M847T1260_POS	0.593227	1.07874
M861T759_POS	0.591873	0.950944
M872T757_NEG	0.591181	1.08798
M829T684_NEG	0.591166	1.03864
M763T1065_POS	0.589283	1.16796
M881T719_NEG	0.587545	0.951847
M929T1310_NEG	0.587017	0.960997
M884T592_NEG	0.585084	0.948386
M893T1076_POS	0.584736	0.817349
M753T774_NEG	0.583432	0.921002
M877T1359_POS	0.583129	1.03708
M858T1311_POS	0.579877	1.02698
M872T881_NEG	0.579628	0.960228
M860T613_NEG	0.576968	1.08858
M609T736_POS	0.576827	0.918016
M839T759_POS	0.57672	0.933871
M827T642_NEG	0.575005	1.06304
M807T825_POS	0.574044	1.11201
M899T1292_POS	0.572748	1.06277
M769T736_POS	0.567518	1.04441
M827T825_POS	0.567281	0.939658
M869T785_NEG	0.567248	1.03601
M803T577_POS	0.566459	0.916003
M798T749_POS	0.564208	1.0543
M867T754_NEG	0.563026	0.964693
M917T1386_POS	0.562657	0.889036
M882T587_POS	0.562536	0.935662
M508T202_POS	0.561046	0.9553
M719T701_POS	0.560236	0.933756
M847T1220_POS	0.560076	0.878288
M867T1422_POS	0.559876	1.13977
M635T776_POS	0.558184	0.893201
M726T538_POS	0.557529	1.04589
M832T795_NEG	0.557322	0.94117
M899T1256_POS	0.556391	1.05544
M888T1422_POS	0.556019	1.13456
M811T701_POS	0.555926	0.938393
M751T552_POS	0.554771	0.936099
M919T1111_POS	0.553107	0.908359
M713T968_NEG	0.552087	0.962334
M761T735_POS	0.55007	0.962209
M695T1011_NEG	0.549755	0.963282
M720T540_POS	0.549049	0.966527
M895T1157_POS	0.547509	0.894016
M759T873_POS	0.547379	1.0393
M831T1143_POS	0.54685	0.907258
M653T1039_POS	0.546735	0.941508
M635T906_POS	0.545999	1.06195
M839T699_NEG	0.543824	0.973472
M801T757_POS	0.543732	0.950331
M1168T546_NEG	0.542662	0.936406
M715T643_POS	0.542227	1.08996
M849T1306_POS	0.541984	1.11117
M975T1488_POS	0.541332	1.10478
M833T1231_POS	0.539445	0.912738
M1340T856_POS	0.536565	0.946806
M981T1378_POS	0.534488	0.920841
M1554T744_NEG	0.531669	1.09303
M825T773_POS	0.531593	0.937265
M791T1106_POS	0.531131	1.1784
M767T1156_POS	0.530497	1.30964
M763T661_NEG	0.528254	0.930796
M913T1220_POS	0.52785	0.948323
M783T838_POS	0.525885	0.932265
M979T1284_POS	0.525773	0.941618
M825T797_POS	0.525576	0.950603
M832T880_POS	0.525513	0.920972
M869T1125_POS	0.524491	0.913606
M985T1413_POS	0.524417	0.933668
M867T806_POS	0.523955	0.941744
M815T1043_POS	0.522935	1.15523
M860T785_POS	0.52255	0.942815
M882T1257_POS	0.52164	1.07233
M798T1165_POS	0.520914	1.16421
M804T743_POS	0.519761	0.956273
M879T702_NEG	0.519581	0.952008
M874T811_NEG	0.519165	1.08284
M882T785_NEG	0.518356	1.0583
M830T748_POS	0.517587	0.942117
M799T591_NEG	0.51557	0.930741
M805T1156_POS	0.514172	0.874499
M987T1475_POS	0.513117	0.895428
M728T603_POS	0.512347	0.945022
M845T1145_POS	0.51228	0.786636
M1588T650_NEG	0.512058	0.95027
M848T898_NEG	0.511935	0.934005
M797T777_POS	0.511446	0.895306
M784T722_POS	0.511303	1.04826
M848T808_POS	0.510286	0.925295
M746T614_NEG	0.508422	0.771362
M853T597_POS	0.505403	0.946398
M791T1092_POS	0.505093	1.2108
M743T601_POS	0.504752	1.13225
M789T1031_POS	0.504128	1.22557
M858T587_NEG	0.502632	0.926784
M835T665_POS	0.49465	0.945845
M820T598_NEG	0.493638	0.965018
M1009T1417_POS	0.493359	0.912002
M772T750_POS	0.492878	1.06273
M731T833_NEG	0.491509	0.932037
M893T761_NEG	0.489019	0.951267
M283T502_NEG	0.488698	0.954509
M500T155_NEG	0.488188	0.610374
M781T1193_POS	0.488141	1.30649
M344T110_POS	0.48792	1.16546
M753T1120_POS	0.487227	1.34298
M805T601_POS	0.486688	0.941786
M814T802_POS	0.486192	0.920406
M858T834_NEG	0.486088	1.03458
M791T751_NEG	0.485336	0.964307
M747T688_POS	0.484676	0.943122
M813T626_NEG	0.482841	0.94018
M763T1023_POS	0.47958	1.20549
M717T733_NEG	0.478607	1.07282
M554T147_POS	0.478217	0.93604
M762T476_NEG	0.477688	0.942377
M702T586_POS	0.476954	0.959108
M756T736_POS	0.476205	0.91816
M862T934_NEG	0.475485	0.941721
M901T1316_POS	0.474811	1.07389
M791T696_POS	0.474465	0.979392
M893T1423_POS	0.473752	1.19268
M1005T1344_POS	0.47365	0.88506
M845T757_NEG	0.4725	0.956069
M804T774_NEG	0.470072	0.973462
M878T870_NEG	0.46919	0.948296
M412T323_POS	0.468277	0.866772
M803T1089_POS	0.467466	1.12019
M647T929_NEG	0.466518	1.06259
M949T1486_POS	0.466363	1.14018
M502T155_POS	0.464664	0.598897
M887T1287_POS	0.464527	0.917921
M819T744_NEG	0.463716	0.957829
M836T833_POS	0.46347	0.981119
M915T1281_POS	0.461355	0.922307
M1170T546_POS	0.460786	0.924884
M797T555_NEG	0.460511	0.941995
M649T944_POS	0.459641	0.93906
M793T1090_POS	0.458392	1.32983
M747T794_POS	0.458086	1.07806
M801T611_NEG	0.457839	1.05785
M955T1395_POS	0.457806	0.920838
M793T809_NEG	0.456691	0.962009
M726T558_POS	0.454555	0.905132
M790T603_POS	0.454377	0.947711
M865T750_POS	0.453363	0.942911
M785T862_POS	0.45039	0.94537
M829T704_NEG	0.449037	0.899476
M807T684_POS	0.448543	1.09341
M989T1002_NEG	0.447759	0.947968
M769T684_NEG	0.44703	0.950791
M779T808_NEG	0.444471	1.06011
M739T676_NEG	0.444222	1.06649
M757T896_NEG	0.443536	0.937402
M843T801_NEG	0.442882	1.04545
M935T1472_POS	0.442575	1.18271
M860T587_POS	0.440025	0.920677
M947T832_POS	0.438848	0.924529
M871T1221_POS	0.438234	0.863039
M838T859_POS	0.4377	0.889306
M951T1299_POS	0.435779	0.90704
M890T676_POS	0.433739	0.927619
M803T669_NEG	0.433534	1.03033
M720T573_NEG	0.433476	0.939292
M979T1297_POS	0.432488	0.917809
M711T889_NEG	0.432246	1.04129
M796T1092_POS	0.430083	1.2072
M763T1048_POS	0.42917	1.25166
M959T1443_POS	0.427535	0.886483
M763T739_NEG	0.426858	0.957662
M358T116_POS	0.420373	0.781538
M833T721_POS	0.418943	1.03725
M641T893_POS	0.418074	0.945198
M796T1106_POS	0.417556	1.20247
M765T1090_POS	0.416799	1.37953
M745T746_POS	0.416328	1.07123
M755T591_POS	0.41504	0.905946
M768T1048_POS	0.413983	1.2345
M795T745_POS	0.41369	0.943579
M909T764_NEG	0.412459	0.936116
M931T1366_POS	0.412336	1.045
M852T641_NEG	0.410987	0.944031
M502T202_POS	0.410734	0.936108
M633T704_POS	0.410233	0.868196
M1045T1547_POS	0.410114	0.81371
M744T691_POS	0.409967	1.13881
M877T587_POS	0.409208	0.91193
M1015T1503_POS	0.40882	0.873161
M843T1121_POS	0.407883	0.874888
M669T967_POS	0.407467	0.952151
M808T769_NEG	0.407053	0.962751
M959T1398_NEG	0.406778	0.939411
M882T570_NEG	0.406743	0.903828
M889T1279_POS	0.405349	0.930737
M845T1103_POS	0.40461	1.1794
M1180T629_NEG	0.403366	0.937197
M845T1239_2_POS	0.403304	1.18657
M707T650_POS	0.402807	0.908021
M793T719_POS	0.400508	0.935519
M846T873_NEG	0.398319	0.962828
M841T803_POS	0.397669	0.906603
M871T1122_POS	0.396946	0.855011
M667T889_POS	0.39672	1.06576
M816T859_POS	0.396488	0.89801
M693T1335_POS	0.396374	0.926263
M777T590_POS	0.39613	0.89637
M777T1085_POS	0.393306	1.21312
M901T569_POS	0.390022	0.907029
M867T1067_POS	0.388361	0.862182
M824T897_POS	0.387888	0.924999
M1057T1475_POS	0.387214	0.868923
M807T641_POS	0.386783	0.959403
M797T755_POS	0.386623	0.946059
M927T1317_POS	0.386011	1.08747
M859T781_NEG	0.385658	0.944003
M973T1232_POS	0.385368	0.86529
M807T613_POS	0.383735	0.940155
M817T699_POS	0.383685	1.03971
M711T974_NEG	0.383063	0.906867
M891T1019_POS	0.381175	0.635502
M833T1205_POS	0.381103	0.850015
M718T476_POS	0.380675	0.939637
M889T1340_POS	0.37991	0.89817
M1017T1071_NEG	0.379107	0.928771
M679T906_NEG	0.377831	1.07896
M832T536_NEG	0.374533	0.898082
M735T955_POS	0.374527	1.38712
M789T831_POS	0.373286	1.07445
M977T1512_POS	0.373269	1.17426
M861T704_POS	0.372106	0.904752
M871T1239_POS	0.371976	0.836587
M921T1457_POS	0.371184	1.24915
M795T699_POS	0.368459	0.960118
M695T1386_POS	0.366661	0.938364
M867T630_POS	0.365276	0.922842
M899T1180_POS	0.364187	1.07112
M832T838_NEG	0.363526	0.967132
M775T603_NEG	0.362607	0.931545
M847T752_POS	0.359513	0.916533
M712T643_NEG	0.357764	1.15451
M985T911_NEG	0.357596	0.898836
M1073T1567_POS	0.356404	0.842794
M649T930_POS	0.355347	1.08705
M729T829_NEG	0.353731	0.917358
M724T586_1_POS	0.353488	0.967049
M765T698_POS	0.35265	0.959002
M883T1193_POS	0.352169	0.889346
M908T593_POS	0.351337	0.929732
M806T797_NEG	0.349713	0.911144
M818T828_NEG	0.3495	0.934625
M858T847_NEG	0.346789	0.952955
M862T605_POS	0.346397	0.912108
M526T176_NEG	0.345309	0.708896
M803T791_POS	0.34445	0.88004
M789T1051_POS	0.342751	1.20365
M809T664_POS	0.34033	0.962215
M528T195_NEG	0.340247	0.531528
M951T1326_POS	0.337502	0.871221
M773T853_NEG	0.336146	0.92166
M953T1336_POS	0.335419	0.889637
M751T765_NEG	0.33346	0.912687
M837T721_POS	0.333132	0.925464
M512T552_POS	0.333033	0.896276
M821T1268_POS	0.332592	1.399
M832T801_POS	0.332515	0.936373
M524T147_NEG	0.332463	0.650363
M722T615_POS	0.332456	0.872788
M849T1193_NEG	0.332306	0.91956
M520T1342_POS	0.332063	0.38478
M650T1458_POS	0.331909	1.12016
M476T161_NEG	0.331491	1.32124
M480T189_POS	0.331417	0.66116
M879T605_POS	0.329765	0.914769
M687T802_POS	0.328096	0.838473
M566T149_POS	0.327748	0.577495
M809T732_POS	0.326719	1.02006
M735T981_POS	0.324086	0.732396
M279T319_NEG	0.323562	0.824801
M530T195_POS	0.323117	0.536145
M834T863_NEG	0.320994	0.900854
M817T1130_POS	0.320433	1.16765
M741T1154_POS	0.320303	1.70882
M775T745_POS	0.319328	0.933771
M885T803_NEG	0.318793	0.916068
M807T769_NEG	0.317198	0.957868
M865T1457_POS	0.315626	0.865876
M478T189_NEG	0.314965	0.693127
M655T930_POS	0.313937	1.07934
M903T593_POS	0.312648	0.915636
M759T758_POS	0.312126	1.10488
M909T711_POS	0.312064	0.871582
M849T842_POS	0.312039	0.922375
M835T702_POS	0.312009	0.929644
M665T1266_POS	0.311985	0.871258
M849T802_POS	0.311494	0.896246
M526T147_POS	0.310893	0.643038
M888T653_POS	0.310032	1.1213
M794T751_POS	0.309988	1.08461
M731T603_POS	0.309718	0.912088
M528T176_POS	0.309175	0.688101
M701T674_POS	0.307102	0.924127
M854T1195_POS	0.304256	0.879359
M858T1156_POS	0.303702	0.801839
M735T529_POS	0.302298	0.897159
M883T705_POS	0.30225	0.931205
M867T1097_POS	0.301654	0.847771
M735T711_POS	0.301403	0.95043
M777T788_POS	0.301188	0.855512
M885T785_NEG	0.300801	0.920903
M772T1157_POS	0.30067	1.40322
M781T828_POS	0.29702	0.917282
M851T641_NEG	0.296892	0.930056
M871T761_POS	0.29631	0.923501
M835T680_POS	0.296148	0.873494
M769T794_POS	0.294783	1.10016
M765T748_NEG	0.294457	0.939371
M957T1349_NEG	0.293495	1.07054
M843T780_NEG	0.290268	0.940035
M893T1102_POS	0.289178	0.80001
M833T646_POS	0.288957	0.924674
M821T706_POS	0.28856	0.933514
M931T1355_NEG	0.288501	0.896802
M797T689_POS	0.286326	0.92184
M806T651_POS	0.286081	0.865694
M753T706_NEG	0.285037	1.07886
M813T696_NEG	0.283814	0.951847
M813T712_NEG	0.282089	0.942516
M895T1457_POS	0.281138	1.32876
M748T662_NEG	0.28042	0.926436
M770T1090_POS	0.278829	1.44657
M478T161_POS	0.277909	1.33252
M931T1323_NEG	0.277896	0.922329
M778T582_POS	0.276742	0.858635
M815T1077_POS	0.274778	1.25782
M835T744_POS	0.27359	0.961805
M861T1278_POS	0.272573	0.88399
M789T663_NEG	0.271287	0.906405
M840T841_POS	0.270041	0.926646
M665T858_POS	0.269655	0.875374
M510T465_POS	0.265876	1.09361
M863T737_POS	0.26457	0.838091
M916T1457_POS	0.261829	1.34531
M925T1327_POS	0.261799	0.811354
M945T1177_POS	0.261283	0.819641
M811T914_POS	0.260716	0.892161
M789T637_NEG	0.260539	0.940874
M546T169_POS	0.259627	0.895039
M808T779_POS	0.259605	0.948036
M879T1404_POS	0.25924	1.16115
M1031T1538_POS	0.257841	0.738445
M923T1263_POS	0.257537	0.85703
M829T811_POS	0.257286	0.887944
M864T902_POS	0.256753	0.905358
M741T693_NEG	0.256707	1.12016
M825T782_POS	0.255712	0.961654
M828T825_POS	0.255695	0.892846
M817T699_NEG	0.255218	0.921777
M539T730_POS	0.253797	1.09722
M802T720_NEG	0.251914	1.0545
M634T560_POS	0.251548	0.91573
M805T733_NEG	0.251367	1.20159
M903T1335_POS	0.250966	1.19994
M853T832_POS	0.250752	0.876307
M951T1285_POS	0.250629	0.878153
M769T626_POS	0.24919	0.911215
M588T148_NEG	0.248673	0.764985
M811T1154_2_POS	0.248244	1.72852
M753T792_NEG	0.248188	0.893565
M831T596_POS	0.247583	0.90779
M368T106_POS	0.24751	1.5433
M836T745_POS	0.247049	1.15282
M667T975_POS	0.246281	0.868644
M912T634_NEG	0.245944	0.898974
M905T1352_NEG	0.243838	0.921544
M783T715_POS	0.243476	1.07577
M877T645_NEG	0.242588	0.91399
M719T1344_POS	0.242574	0.883411
M544T148_POS	0.242398	0.697799
M767T735_NEG	0.241981	1.07887
M737T1018_POS	0.240845	1.64123
M827T584_POS	0.239115	0.890223
M912T652_NEG	0.238543	0.892294
M769T696_POS	0.237335	0.94327
M743T746_NEG	0.234119	1.09528
M905T1404_POS	0.232445	1.16883
M725T722_NEG	0.232339	0.899163
M779T756_POS	0.23232	0.905818
M903T1365_POS	0.231681	1.09655
M1011T1441_POS	0.23122	0.884902
M693T929_NEG	0.231103	1.10753
M839T777_POS	0.231033	0.924953
M890T675_NEG	0.230823	0.896327
M849T747_POS	0.228168	0.894002
M748T647_NEG	0.227375	0.961097
M701T765_NEG	0.227207	0.911449
M753T828_POS	0.225856	0.91221
M849T762_POS	0.224765	0.906813
M829T878_POS	0.224144	0.879964
M583T729_NEG	0.222863	1.06993
M933T1397_NEG	0.222195	0.916543
M828T881_POS	0.221128	0.915103
M814T873_POS	0.221091	0.917344
M619T123_NEG	0.220414	1.15174
M895T1190_POS	0.219111	0.800865
M799T705_POS	0.218452	0.905121
M789T744_NEG	0.216555	0.925805
M859T1216_POS	0.215616	0.869634
M440T437_POS	0.214372	0.819449
M828T1179_POS	0.212022	0.846697
M755T841_NEG	0.209086	0.894575
M716T624_POS	0.208223	0.920813
M739T634_POS	0.208033	0.787991
M746T744_POS	0.207875	0.908963
M909T1473_POS	0.206825	1.43829
M863T650_POS	0.204419	0.928203
M818T806_NEG	0.202795	0.927785
M775T853_POS	0.201181	0.883804
M562T131_NEG	0.200787	1.22075
M959T1374_NEG	0.200037	0.923033
M791T711_POS	0.199694	0.853976
M819T755_POS	0.197945	0.929279
M851T813_POS	0.19788	0.907355
M897T1262_POS	0.196934	0.773482
M790T863_POS	0.196773	0.861111
M927T1259_POS	0.195781	1.14654
M917T976_NEG	0.195035	0.862405
M828T721_NEG	0.194747	1.10135
M917T1054_POS	0.194456	0.745778
M845T858_NEG	0.19336	1.10467
M810T727_POS	0.193345	1.11413
M667T1350_POS	0.192463	1.33017
M888T675_NEG	0.192039	0.893139
M651T996_POS	0.191181	0.877393
M590T169_NEG	0.190847	0.874128
M947T1232_2_POS	0.190182	0.749637
M704T1100_POS	0.188385	0.875786
M663T803_POS	0.188257	0.868429
M721T748_POS	0.188207	0.933294
M825T815_POS	0.187663	0.916548
M975T1202_POS	0.187635	0.856422
M865T767_POS	0.186331	0.880612
M957T1407_POS	0.186225	0.815545
M620T796_POS	0.185679	0.84627
M799T781_POS	0.185124	0.921674
M661T760_POS	0.184366	0.845639
M749T710_NEG	0.184056	0.891658
M830T695_POS	0.183921	1.16898
M829T914_POS	0.182899	0.887731
M881T930_POS	0.182869	0.857752
M789T706_NEG	0.181998	0.847283
M739T1081_POS	0.181297	1.94376
M845T1092_NEG	0.179557	0.922761
M821T672_POS	0.179025	0.82878
M851T839_POS	0.177113	0.853492
M791T666_POS	0.17657	0.865246
M885T1258_POS	0.175965	0.802621
M815T652_NEG	0.175501	0.87793
M728T616_POS	0.175027	0.890887
M867T739_NEG	0.174525	0.919559
M895T1175_POS	0.173731	0.798302
M949T1245_POS	0.17369	0.845615
M1236T737_NEG	0.171688	0.884861
M746T1154_POS	0.171171	1.89139
M637T824_POS	0.16985	0.626466
M767T747_POS	0.168633	1.08451
M787T697_NEG	0.168551	0.928884
M747T752_POS	0.167307	0.925218
M474T136_NEG	0.167061	1.58694
M899T580_NEG	0.166746	0.862753
M804T898_POS	0.165314	0.855863
M764T574_NEG	0.165132	0.880914
M743T749_POS	0.164159	0.938412
M765T659_POS	0.163652	0.902685
M847T815_POS	0.162558	0.895008
M934T635_POS	0.162189	0.890812
M806T723_POS	0.162083	1.15371
M665T1035_POS	0.162061	0.843871
M750T672_NEG	0.161333	0.907578
M856T778_NEG	0.160435	1.07192
M919T1487_POS	0.16034	0.868206
M1137T879_POS	0.159934	0.903698
M820T829_NEG	0.159659	0.852606
M1013T1471_POS	0.158689	0.861879
M718T561_POS	0.158477	0.928327
M815T688_NEG	0.157625	0.803073
M645T866_NEG	0.157546	1.16204
M703T771_NEG	0.157119	0.862004
M370T118_POS	0.156284	1.55853
M1150T500_NEG	0.155877	0.891503
M720T626_POS	0.154615	0.929944
M727T777_NEG	0.153128	0.882333
M874T944_NEG	0.152226	0.915624
M985T1468_POS	0.15147	0.818947
M647T866_POS	0.150456	1.13807
M841T783_POS	0.149913	0.863617
M753T765_POS	0.147925	0.866646
M782T679_POS	0.147526	1.18208
M762T797_POS	0.147301	0.859211
M949T1229_POS	0.146845	0.817225
M702T614_POS	0.145731	0.909138
M913T1288_POS	0.14569	1.12961
M957T1363_NEG	0.145318	0.896603
M709T1036_NEG	0.145178	0.829672
M886T592_POS	0.144966	0.882336
M851T786_POS	0.144344	0.870806
M803T804_POS	0.143783	0.909335
M875T595_NEG	0.143631	0.907196
M853T681_NEG	0.142401	0.881082
M1011T1465_POS	0.141472	0.828414
M796T1033_POS	0.141403	0.803114
M901T946_NEG	0.141142	0.864665
M744T1081_POS	0.140898	2.06908
M815T781_POS	0.139645	0.912404
M786T781_POS	0.139207	0.919303
M731T829_POS	0.137725	0.872687
M652T1383_POS	0.137115	0.940518
M759T896_POS	0.136849	0.881255
M867T839_POS	0.136524	0.866919
M873T813_POS	0.136192	0.899756
M688T235_POS	0.136101	1.184
M735T778_POS	0.135558	0.906482
M665T973_NEG	0.134856	0.859287
M805T584_POS	0.134133	0.859528
M863T1303_POS	0.133673	0.630252
M833T630_POS	0.133117	0.881423
M689T807_NEG	0.131984	1.17387
M768T1023_POS	0.131832	2.08977
M797T725_POS	0.131273	0.91271
M795T726_POS	0.131019	0.807129
M823T755_POS	0.130943	0.900724
M833T1023_POS	0.129411	0.865356
M830T930_POS	0.127212	0.82173
M713T1078_POS	0.126884	3.69333
M1085T1558_POS	0.125932	0.661866
M745T638_POS	0.12552	0.913414
M854T681_NEG	0.125358	0.877515
M875T882_1_POS	0.125311	0.886163
M893T835_POS	0.123662	0.890731
M255T396_NEG	0.12366	0.869901
M518T132_POS	0.123412	1.25389
M791T640_NEG	0.122095	0.885904
M801T1023_POS	0.121879	1.20325
M756T393_POS	0.121775	1.24233
M847T736_POS	0.121297	0.859617
M845T1186_POS	0.121154	0.754849
M819T726_POS	0.121095	0.837875
M817T674_POS	0.119858	0.832892
M1059T1558_POS	0.118466	0.737588
M779T611_POS	0.118439	1.17537
M648T490_POS	0.117392	0.841093
M780T519_NEG	0.117342	0.859445
M745T793_NEG	0.117184	1.17793
M869T1188_POS	0.116703	0.668485
M860T907_NEG	0.116267	0.933342
M893T1488_POS	0.115282	0.845135
M908T737_NEG	0.114242	0.768212
M867T1115_POS	0.113916	0.743498
M849T580_NEG	0.112091	0.855049
M703T765_POS	0.111956	0.87801
M837T1422_POS	0.1117	0.834347
M855T890_POS	0.111678	0.844166
M1552T734_NEG	0.111288	1.1512
M733T770_POS	0.11065	0.867621
M1238T738_POS	0.110161	0.838964
M704T649_POS	0.109926	0.957275
M757T726_POS	0.109393	0.734104
M751T710_POS	0.105975	0.863867
M885T1222_POS	0.105351	0.831066
M1087T1576_POS	0.104306	0.671995
M715T1248_POS	0.104144	0.786554
M969T1459_2_POS	0.104111	0.827013
M905T652_POS	0.103593	0.909127
M809T682_POS	0.103539	0.875959
M691T866_NEG	0.10342	1.15215
M818T934_POS	0.103236	0.857375
M788T795_POS	0.101382	0.874415
M917T1101_2_POS	0.101279	0.695332
M921T1200_POS	0.100671	0.77876
M903T1389_POS	0.100587	1.24616
M937T1295_POS	0.100422	0.732895
M755T563_POS	0.100176	1.23199
M759T969_POS	0.099684	0.514852
M943T1104_POS	0.099331	0.654289
M718T682_POS	0.099045	0.90528
M907T1441_POS	0.098939	1.54177
M969T1114_POS	0.098668	0.710193
M1057T1538_POS	0.097259	0.712676
M797T790_POS	0.096644	0.78701
M750T604_POS	0.096311	0.856426
M951T1264_POS	0.096303	0.829364
M971T1486_2_POS	0.094436	0.842699
M771T653_POS	0.094065	0.861446
M806T804_2_POS	0.094035	0.881802
M590T142_POS	0.093759	0.572682
M855T580_POS	0.093161	0.839259
M836T846_POS	0.093104	0.902614
M821T876_NEG	0.09304	0.889797
M749T810_POS	0.091932	0.901812
M720T705_POS	0.091753	0.739278
M881T1441_POS	0.091282	1.4687
M824T872_POS	0.091062	0.921296
M881T953_POS	0.090741	0.879568
M843T835_POS	0.090447	0.884916
M897T936_POS	0.089597	0.786437
M743T698_POS	0.087576	0.912019
M967T1059_POS	0.08733	0.342467
M613T845_POS	0.087089	0.687918
M774T692_NEG	0.086877	0.822356
M823T776_POS	0.085971	0.895626
M782T774_POS	0.085182	0.935046
M797T771_POS	0.085169	0.901834
M907T676_POS	0.084589	0.871434
M853T882_1_POS	0.084313	0.886273
M774T831_POS	0.084054	0.830124
M727T723_POS	0.083842	0.839975
M874T930_NEG	0.082386	0.843574
M977T1246_POS	0.081554	0.76765
M843T850_POS	0.081317	0.786936
M915T920_NEG	0.079965	0.790138
M747T801_POS	0.079736	0.89469
M751T778_POS	0.079635	0.802067
M769T752_POS	0.077496	0.923933
M993T1084_POS	0.077384	0.383716
M827T843_POS	0.077251	0.86361
M830T944_POS	0.077044	0.874364
M887T850_NEG	0.075952	0.808139
M961T1419_NEG	0.075911	0.839395
M895T906_POS	0.075712	0.808584
M863T681_NEG	0.075392	0.836505
M1266T791_POS	0.075301	0.822249
M767T637_POS	0.074424	0.90267
M636T280_POS	0.074375	1.22036
M977T1288_POS	0.074354	0.818882
M771T712_POS	0.074269	0.841971
M802T872_POS	0.07407	0.890972
M570T154_POS	0.073702	0.758318
M995T1148_POS	0.07343	0.410407
M717T1290_POS	0.072453	0.836837
M679T1090_POS	0.072438	0.905162
M767T707_POS	0.072418	0.893328
M886T651_NEG	0.072274	0.895417
M739T643_NEG	0.072217	1.4646
M835T1385_POS	0.072059	0.866067
M512T137_NEG	0.071843	1.35526
M398T144_POS	0.071737	1.50663
M815T756_NEG	0.071713	0.879426
M290T115_POS	0.071039	1.78946
M845T755_POS	0.070466	0.900526
M793T709_POS	0.070076	0.871762
M883T1225_POS	0.069518	0.645882
M715T603_NEG	0.068841	0.835795
M775T746_NEG	0.068252	0.826657
M734T612_NEG	0.06813	0.906037
M745T745_POS	0.067977	0.899056
M821T737_POS	0.067872	0.850531
M712T612_POS	0.067829	0.90851
M1013T976_NEG	0.066898	0.811952
M372T135_POS	0.06687	1.33913
M811T774_POS	0.066015	0.893541
M775T816_POS	0.065662	0.841658
M1037T1440_POS	0.065479	0.767464
M943T1458_POS	0.064655	0.820642
M718T503_NEG	0.064599	0.871844
M763T770_POS	0.064421	0.902292
M828T855_POS	0.063669	0.740304
M917T1457_POS	0.063664	0.838013
M891T1421_POS	0.063258	0.856103
M971T1178_POS	0.063191	0.693247
M819T682_POS	0.063017	0.847119
M548T153_POS	0.063002	1.13162
M863T1421_POS	0.062212	0.841767
M537T553_POS	0.061759	1.58311
M735T593_POS	0.060715	0.866803
M776T831_POS	0.060599	0.822703
M374T275_POS	0.06048	1.71437
M993T1089_NEG	0.060105	0.806936
M779T787_POS	0.059801	0.831258
M693T689_POS	0.059177	0.857082
M865T1422_POS	0.059093	0.835311
M845T690_POS	0.058961	0.82023
M760T775_POS	0.058917	0.918835
M811T653_NEG	0.057881	0.600396
M891T1457_POS	0.057699	0.837127
M817T765_NEG	0.057682	0.844354
M774T806_POS	0.057655	0.87245
M773T692_NEG	0.05758	0.810282
M873T976_POS	0.057173	0.819585
M568T141_POS	0.054037	0.66374
M749T736_POS	0.053831	0.805244
M881T907_POS	0.053756	0.824952
M917T1071_POS	0.053364	0.685436
M931T654_POS	0.05259	0.822303
M811T746_NEG	0.051951	1.12146
M801T830_POS	0.051811	0.861327
M731T677_POS	0.051061	0.703713
M785T770_POS	0.051045	0.905983
M829T896_POS	0.050792	0.836077
M802T858_POS	0.049253	0.779791
M1013T1496_POS	0.04905	0.765914
M943T1081_POS	0.048859	0.605867
M784T797_POS	0.04843	0.781897
M909T1348_POS	0.047855	0.808703
M947T1512_POS	0.047435	0.844151
M674T503_POS	0.047244	0.849878
M619T396_POS	0.047185	0.732536
M935T1200_POS	0.046756	0.644206
M865T736_NEG	0.046506	0.83269
M791T832_POS	0.046452	0.892274
M888T981_NEG	0.045035	0.901555
M873T784_POS	0.044853	0.839276
M814T846_POS	0.044244	0.87497
M871T920_POS	0.04356	0.772765
M850T855_POS	0.043271	0.690194
M921T1125_POS	0.042327	0.713999
M688T547_POS	0.041801	0.874588
M726T648_POS	0.041796	1.05535
M912T1022_POS	0.041562	0.511984
M909T1227_POS	0.041452	0.674529
M796T806_POS	0.041269	0.858624
M793T678_POS	0.04111	0.822137
M842T917_POS	0.041075	0.867337
M933T1167_POS	0.041033	0.548691
M732T548_NEG	0.040262	0.851965
M849T948_NEG	0.040224	0.807987
M700T526_POS	0.039544	0.847986
M879T679_NEG	0.038919	0.760486
M614T168_NEG	0.038555	0.670291
M755T776_POS	0.038454	0.782731
M749T688_1_POS	0.038295	0.837937
M891T1068_POS	0.037901	0.720234
M816T908_POS	0.037867	0.87417
M969T1147_POS	0.037146	0.546646
M781T637_POS	0.037018	0.784561
M747T687_NEG	0.036729	0.849974
M542T127_POS	0.036236	0.57239
M705T772_POS	0.035914	0.794401
M468T137_POS	0.035567	1.37953
M935T1236_POS	0.035518	0.635036
M773T765_POS	0.03473	0.828404
M586T128_NEG	0.033358	0.568119
M454T261_POS	0.032981	1.27862
M815T710_NEG	0.032831	0.80015
M614T153_NEG	0.032677	0.622903
M667T1327_POS	0.032413	0.933437
M805T807_POS	0.032388	0.829399
M889T1424_POS	0.032263	0.840153
M947T1201_POS	0.032253	0.748709
M825T615_NEG	0.032213	0.690672
M847T971_POS	0.031986	0.770433
M765T644_POS	0.031779	0.605594
M1007T1386_POS	0.031286	0.676159
M747T663_NEG	0.030991	0.805606
M753T568_POS	0.030618	0.739731
M783T677_POS	0.030556	0.787107
M669T1383_POS	0.030265	0.919935
M826T614_NEG	0.029752	0.684007
M771T756_POS	0.029616	0.843865
M771T810_POS	0.029423	0.872647
M706T674_POS	0.029408	0.905059
M903T953_POS	0.029286	0.660371
M612T141_NEG	0.028257	0.687397
M847T785_POS	0.027794	0.848124
M428T251_POS	0.027773	1.16047
M805T566_POS	0.027765	0.734706
M608T562_POS	0.027665	0.790598
M671T1435_POS	0.027608	0.848204
M757T842_POS	0.027576	0.821243
M845T905_POS	0.027274	0.756439
M945T1486_POS	0.027146	0.814484
M781T615_POS	0.026959	0.662976
M724T741_POS	0.026781	0.836334
M859T1342_POS	0.026664	0.812514
M909T1198_POS	0.026518	0.659645
M824T572_NEG	0.026469	0.770802
M779T572_POS	0.026198	0.771471
M965T1019_NEG	0.025829	0.829809
M788T838_POS	0.025757	0.90591
M570T169_POS	0.025511	0.713477
M734T591_NEG	0.024422	0.715994
M725T706_POS	0.023795	0.807386
M779T552_POS	0.023476	0.709486
M705T710_POS	0.023458	0.810457
M685T759_POS	0.023269	0.68556
M720T663_NEG	0.023148	0.478272
M346T193_POS	0.022563	2.37707
M834T870_POS	0.022554	0.864292
M744T527_NEG	0.022308	0.825323
M380T250_POS	0.022273	1.96222
M777T746_POS	0.022202	0.784107
M753T542_POS	0.021691	0.652687
M899T992_POS	0.020769	0.79122
M857T946_POS	0.02029	0.817066
M701T719_POS	0.019913	0.7972
M911T1267_POS	0.019732	0.722884
M907T1163_POS	0.019061	0.670133
M823T572_NEG	0.018647	0.769337
M801T572_1_POS	0.018584	0.743674
M767T580_POS	0.017879	0.52429
M795T766_POS	0.017751	0.83647
M759T736_POS	0.016683	0.774422
M823T552_NEG	0.016425	0.656027
M745T707_POS	0.016298	0.813735
M572T147_POS	0.015877	1.16993
M861T1385_POS	0.0158	0.833722
M829T642_POS	0.015309	1.04295
M699T718_NEG	0.015176	0.788836
M845T643_POS	0.014831	1.09147
M773T805_POS	0.01421	0.826281
M852T944_POS	0.014107	0.670927
M689T1224_POS	0.013551	0.495858
M813T1033_POS	0.013499	0.633778
M572T185_POS	0.013486	0.684029
M526T156_NEG	0.013436	0.642173
M793T607_POS	0.013422	0.74696
M580T219_POS	0.013388	1.28826
M805T948_POS	0.012695	0.78327
M690T612_POS	0.012668	0.861113
M618T746_POS	0.012564	0.736894
M793T757_POS	0.012242	0.839621
M969T1478_POS	0.011737	0.809347
M731T788_POS	0.011713	0.718429
M893T1124_POS	0.010733	0.641401
M943T993_NEG	0.010583	0.801169
M844T981_POS	0.010295	0.865408
M884T613_NEG	0.010159	0.720689
M857T969_POS	0.00967	0.808194
M973T1510_POS	0.009321	0.775387
M751T726_POS	0.009295	0.63106
M999T1236_POS	0.009021	0.581534
M611T792_POS	0.008797	0.642177
M568T169_POS	0.008344	0.729138
M777T876_POS	0.008215	0.83336
M795T652_POS	0.008116	0.696872
M542T154_POS	0.008082	1.52008
M600T246_POS	0.007923	0.626792
M869T846_POS	0.00759	0.828964
M482T156_POS	0.007577	0.758702
M919T1142_POS	0.00754	0.577017
M792T707_NEG	0.007449	0.747159
M689T997_POS	0.007302	0.35668
M662T533_POS	0.007058	0.819659
M548T191_POS	0.006383	0.566031
M746T519_POS	0.00482	1.37875
M643T1385_POS	0.004775	0.854793
M937T1265_POS	0.004603	0.659416
M564T155_NEG	0.003557	1.35996
M864T1150_1_POS	0.003471	0.81213
M452T201_POS	0.003321	1.32627
M881T1150_POS	0.003269	0.819383
M704T665_POS	0.002408	0.813112
M595T126_NEG	0.001754	1.66218
M772T519_POS	0.001379	1.38179
M580T473_POS	0.001287	0.661745
M426T189_POS	0.001171	1.34973
M520T154_POS	0.00102	1.42189
M300T170_POS	0.000966	0.622543
M606T230_POS	0.000924	1.43872
M400T179_POS	0.000782	1.25649
M661T226_POS	0.00072	1.43375
M552T166_NEG	0.000655	0.643198
M578T375_POS	0.000516	0.626396
M797T821_NEG	0.000504	0.649834
M566T190_NEG	0.000446	0.766261
M424T153_POS	0.000247	1.61382
M508T166_POS	0.000186	0.654542
M704T329_POS	7.1e-05	1.43352
M606T474_POS	7.05e-05	0.739623
M450T167_POS	4.98e-05	1.5086
M327T272_NEG	3.28e-05	0.368882
M810T840_POS	2.06e-05	0.883178
M452T192_NEG	1.13e-05	0.624987
M538T421_POS	1.02e-05	0.695765
M540T169_NEG	5.66e-06	0.622477
M476T192_POS	5e-06	0.616781
M594T267_NEG	4.05e-06	0.464378
M544T191_POS	3.64e-06	0.62882
M596T369_NEG	3.26e-06	0.635216
M592T205_NEG	1.88e-06	0.668712
M552T369_POS	1.07e-06	0.633787
M466T228_NEG	8.81e-07	0.542513
M522T191_POS	8.17e-07	0.683937
M599T197_NEG	7.71e-07	0.540215
M454T192_POS	7.29e-07	0.602937
M478T182_POS	6.72e-07	0.632453
M548T205_POS	5.04e-07	0.642795
M532T214_POS	3.46e-07	0.495129
M303T298_NEG	2.55e-07	0.472467
M480T272_NEG	7.26e-08	0.570096
M1036T182_NEG	6.4e-08	0.477694
M536T224_POS	4.49e-08	0.594761
M540T182_NEG	4.32e-08	0.647244
M510T214_POS	2.96e-08	0.474653
M550T266_POS	2.7e-08	0.568419
M554T214_NEG	1.79e-08	0.524622
M504T272_POS	1.47e-08	0.588631
M482T272_POS	1.37e-08	0.593885
M582T309_NEG	7.33e-09	0.564341
M518T169_POS	5.59e-09	0.488813
M536T314_POS	4.15e-09	0.454778
M518T182_POS	3.84e-09	0.700022
M496T182_POS	2.12e-09	0.604086
M534T238_POS	1.36e-09	0.412565
M496T169_POS	8.76e-10	0.551886
M506T214_POS	7.95e-10	0.497568
M510T304_POS	5.92e-10	0.514227
M546T237_POS	5.42e-10	0.501432
M506T257_POS	5.36e-10	0.497463
M508T223_POS	5e-10	0.504792
M538T308_POS	4.7e-10	0.546019
M508T291_POS	3.68e-10	0.505889
M568T258_NEG	3.37e-10	0.563736
M568T238_NEG	1e-10	0.543392
M480T204_POS	5.04e-11	0.51706
M524T256_POS	4.53e-11	0.514732
M546T256_POS	1.97e-11	0.450279
M524T237_POS	8.28e-12	0.503632
M482T213_POS	5.36e-12	0.473359

## Sheet: Fig. 2A
Features	SVM	NB	RF	DT	LR	ADA	KNN
1	0.90556	0.92778	0.88611	0.81667	0.92778	0.85833	0.86111
2	0.90556	0.92778	0.90556	0.83333	0.81667	0.875	0.875
3	0.91111	0.92778	0.90278	0.76667	0.82222	0.82222	0.875
4	0.92222	0.94444	0.89722	0.81667	0.79444	0.88333	0.875
5	0.92222	0.94444	0.9	0.75	0.75556	0.83333	0.87222
6	0.92222	0.93889	0.89444	0.75	0.75556	0.80278	0.87222
7	0.92222	0.93333	0.94444	0.86667	0.76111	0.92222	0.87222
8	0.91667	0.93333	0.93611	0.85	0.79444	0.91667	0.87778
9	0.91667	0.94444	0.93889	0.9	0.81111	0.92778	0.87778
10	0.91667	0.95	0.93333	0.86667	0.81667	0.93333	0.87778
11	0.92222	0.94444	0.92778	0.85	0.77222	0.92778	0.88611
12	0.92222	0.94444	0.93889	0.85	0.77222	0.91667	0.88611
13	0.92222	0.93889	0.92222	0.83333	0.83333	0.9	0.88611
14	0.92222	0.94444	0.93333	0.88333	0.83333	0.88333	0.88611
15	0.92222	0.94444	0.925	0.83333	0.87778	0.92222	0.88611
16	0.92222	0.94444	0.94167	0.86667	0.83889	0.93333	0.88611
17	0.92222	0.94444	0.92222	0.83333	0.86389	0.95556	0.88611
18	0.92222	0.95	0.91944	0.81667	0.84444	0.96111	0.87778
19	0.92222	0.95	0.89444	0.81667	0.84444	0.94444	0.87778
20	0.92222	0.95	0.90556	0.85	0.85	0.95	0.87778
21	0.92222	0.95	0.91111	0.78333	0.83333	0.93889	0.87778
22	0.92222	0.95	0.89444	0.78333	0.83889	0.93333	0.87778
23	0.92222	0.95	0.91111	0.78333	0.83889	0.92778	0.87778
24	0.92222	0.95	0.89722	0.83333	0.81667	0.92778	0.87778
25	0.92222	0.95	0.91111	0.8	0.81667	0.93889	0.88056
26	0.92222	0.95	0.9	0.83333	0.81667	0.91667	0.88056
27	0.92222	0.95	0.90833	0.8	0.79167	0.93889	0.88056
28	0.92222	0.95	0.88333	0.76667	0.79444	0.94444	0.88056
29	0.92222	0.95	0.89444	0.8	0.83611	0.91111	0.88056
30	0.92222	0.95	0.91389	0.81667	0.85278	0.91111	0.875
31	0.92222	0.95	0.90556	0.78333	0.78889	0.91111	0.875
32	0.92222	0.95	0.90833	0.73333	0.81111	0.9	0.875
33	0.91667	0.95	0.91111	0.75	0.81111	0.88333	0.86944
34	0.91667	0.95	0.89167	0.86667	0.80833	0.89444	0.86944
35	0.90556	0.95	0.89722	0.75	0.84167	0.88889	0.88611
36	0.9	0.94722	0.91667	0.83333	0.78611	0.91111	0.86389
37	0.9	0.94444	0.89722	0.73333	0.76944	0.91111	0.86111
38	0.9	0.94444	0.89722	0.81667	0.78611	0.91111	0.86111
39	0.9	0.94722	0.91667	0.78333	0.79167	0.94444	0.86111
40	0.9	0.93333	0.91944	0.78333	0.78611	0.91111	0.86111
41	0.89444	0.93333	0.89722	0.76667	0.79167	0.9	0.85833
42	0.89444	0.94722	0.90556	0.8	0.78889	0.90556	0.85833
43	0.89444	0.93611	0.9	0.8	0.775	0.9	0.85833
44	0.9	0.93611	0.91389	0.75	0.79167	0.91667	0.85278
45	0.9	0.93056	0.9	0.7	0.775	0.91111	0.85278
46	0.9	0.93056	0.89722	0.73333	0.73056	0.93889	0.84444
47	0.9	0.93056	0.92222	0.8	0.72222	0.92778	0.84444
48	0.9	0.93056	0.92222	0.76667	0.73333	0.92222	0.84444
49	0.9	0.93056	0.92778	0.75	0.71389	0.91667	0.83889
50	0.9	0.92222	0.925	0.71667	0.7	0.90556	0.83889
51	0.9	0.92222	0.9	0.76667	0.69444	0.89444	0.83889
52	0.9	0.92222	0.89722	0.7	0.72222	0.90556	0.83889
53	0.9	0.92222	0.88889	0.73333	0.71667	0.9	0.83889
54	0.90278	0.92222	0.90833	0.78333	0.74167	0.9	0.83889
55	0.9	0.92222	0.9	0.73333	0.675	0.88889	0.84167
56	0.9	0.91944	0.91389	0.71667	0.66944	0.88333	0.84167
57	0.9	0.92222	0.92222	0.78333	0.71667	0.89444	0.84167
58	0.9	0.92222	0.9	0.76667	0.67778	0.91111	0.84167
59	0.9	0.92778	0.90556	0.8	0.70556	0.87222	0.84167
60	0.9	0.92778	0.91389	0.8	0.69722	0.88333	0.84167
61	0.9	0.92778	0.91667	0.78333	0.85556	0.88333	0.83056
62	0.9	0.92222	0.91389	0.78333	0.81667	0.89444	0.83056
63	0.9	0.92222	0.93056	0.8	0.82778	0.92778	0.83056
64	0.89444	0.92222	0.90833	0.85	0.82222	0.90556	0.81944
65	0.89444	0.92222	0.93056	0.73333	0.79167	0.89444	0.83056
66	0.89444	0.92778	0.90833	0.78333	0.80833	0.9	0.83056
67	0.89444	0.92778	0.92222	0.81667	0.79722	0.89444	0.83056
68	0.9	0.92778	0.91111	0.76667	0.78889	0.9	0.82778
69	0.9	0.92778	0.93889	0.78333	0.78333	0.87778	0.82778
70	0.9	0.92222	0.9	0.73333	0.79444	0.91111	0.82778
71	0.9	0.93333	0.91389	0.8	0.79444	0.91111	0.82778
72	0.9	0.93333	0.91111	0.81667	0.75278	0.90556	0.82778
73	0.9	0.93333	0.92222	0.8	0.78056	0.91111	0.82778
74	0.9	0.93333	0.91944	0.76667	0.84722	0.92778	0.81111
75	0.9	0.92778	0.93889	0.73333	0.84167	0.91667	0.81111
76	0.9	0.93333	0.92222	0.78333	0.84167	0.92222	0.81111
77	0.9	0.93333	0.90556	0.76667	0.81389	0.92222	0.83889
78	0.9	0.93333	0.9	0.71667	0.825	0.91111	0.83889
79	0.9	0.93889	0.91667	0.75	0.81944	0.91667	0.83889
80	0.9	0.93889	0.88889	0.8	0.81944	0.92222	0.83889
81	0.9	0.93889	0.91667	0.76667	0.81944	0.92222	0.83889
82	0.9	0.94444	0.90278	0.78333	0.81111	0.92222	0.83889
83	0.9	0.94444	0.92222	0.81667	0.80556	0.92778	0.83889
84	0.9	0.94444	0.91111	0.78333	0.80556	0.92778	0.83889
85	0.83333	0.94444	0.91944	0.76667	0.76667	0.92222	0.84444
86	0.83333	0.94444	0.91389	0.78333	0.76667	0.92222	0.84444
87	0.83889	0.94444	0.91111	0.78333	0.775	0.90556	0.84444
88	0.83889	0.94444	0.89722	0.78333	0.77222	0.92222	0.84444
89	0.83889	0.94444	0.90278	0.8	0.78611	0.92222	0.84444
90	0.83333	0.94444	0.93611	0.83333	0.79167	0.91667	0.80278
91	0.83333	0.93889	0.91111	0.81667	0.79167	0.91667	0.8
92	0.86111	0.94722	0.91389	0.75	0.92222	0.88889	0.79167
93	0.86111	0.94722	0.9	0.73333	0.92222	0.86667	0.79167
94	0.86111	0.94722	0.925	0.78333	0.91667	0.86667	0.79167
95	0.86111	0.94722	0.92222	0.78333	0.91667	0.87222	0.79167
96	0.86111	0.94722	0.92778	0.73333	0.91667	0.87222	0.79167
97	0.86111	0.94722	0.93056	0.78333	0.91667	0.88889	0.79167
98	0.86667	0.94722	0.91667	0.78333	0.88889	0.89444	0.79167
99	0.86667	0.94167	0.91111	0.81667	0.89444	0.87778	0.79167
100	0.86667	0.94722	0.91667	0.73333	0.88889	0.92222	0.79167
101	0.87222	0.94167	0.89722	0.78333	0.90556	0.91667	0.79444
102	0.87222	0.93611	0.93333	0.75	0.89722	0.92778	0.79444
103	0.87778	0.93611	0.91111	0.76667	0.91389	0.91667	0.78889

## Sheet: Fig. 2B
train_sizes	train_score_cv_1	train_score_cv_2	train_score_cv_3	train_score_cv_4	train_score_cv_5	test_score_cv_1	test_score_cv_2	test_score_cv_3	test_score_cv_4	test_score_cv_5	train_score_mean	train_score_std	test_score_mean	test_score_std
4	0.45	0.45	0.45	0.45	0.45	0.45	0.45	0.45	0.45	0.45	0.45	0	0.45	0
15	0.45	0.45	0.45	0.45	0.45	0.45	0.45	0.45	0.45	0.45	0.45	0	0.45	0
26	0.9230769230769231	0.9230769230769231	0.9230769230769231	0.9230769230769231	0.9230769230769231	0.5	0.5	0.5	0.5	0.5	0.9230769230769231	0	0.5	0
37	0.8918918918918919	0.8378378378378378	0.8648648648648649	0.6756756756756757	0.7837837837837838	0.6666666666666666	0.75	0.75	0.5	0.6666666666666666	0.8108108108108109	0.07644397634449164	0.6666666666666666	0.09128709291752769
48	0.8541666666666666	0.8125	0.8333333333333334	0.8125	0.8333333333333334	0.6666666666666666	0.9166666666666666	0.8333333333333334	0.9166666666666666	0.8333333333333334	0.8291666666666666	0.015590239111558081	0.8333333333333333	0.09128709291752769

## Sheet: Fig. 2C
train_sizes	train_score_cv_1	train_score_cv_2	train_score_cv_3	train_score_cv_4	train_score_cv_5	test_score_cv_1	test_score_cv_2	test_score_cv_3	test_score_cv_4	test_score_cv_5	train_score_mean	train_score_std	test_score_mean	test_score_std
4	1	1	1	1	1	0.5	0.5	0.5	0.5	0.5	1	0	0.5	0
15	1	1	1	1	1	0.5	0.5	0.5	0.5	0.5	1	0	0.5	0
26	1	1	1	1	1	0.8333333333333334	0.5	0.5	0.5	0.5	1	0	0.5666666666666667	0.13333333333333336
37	0.972972972972973	0.918918918918919	0.8918918918918919	0.918918918918919	0.918918918918919	0.75	0.9166666666666666	0.9166666666666666	0.9166666666666666	0.9166666666666666	0.9243243243243244	0.02648097019225059	0.8833333333333332	0.06666666666666665
48	0.9375	0.9166666666666666	0.875	0.9166666666666666	0.8958333333333334	0.5833333333333334	0.9166666666666666	0.9166666666666666	0.9166666666666666	0.9166666666666666	0.9083333333333332	0.02124591463996993	0.85	0.13333333333333333

[truncated: 32 more sheets: Fig. 2D, Fig. 2E, Fig. 2F, Fig. 2G, Fig. 2H, Fig. 2I, Fig. 3A, Fig. 3B, Fig. 3C, Fig. 3D, Fig. 4A, Fig. 4B, Fig. 4C, Fig. 4D, Fig. 4E, Fig. 5A, Fig. 5B, Fig. 5F, Fig. 5G, Fig. 5H …]
